# Supplementary material for: Distinct Gut Microbiota Profiles Reflect Severity in Chronic Insomnia Disorder
Source: Brain Behav. 2025 Dec 31;16(1):e71155. doi: 10.1002/brb3.71155 (PMC12755969; doi:10.1002/brb3.71155)
Supplement: Supplementary file 1 — Supplementary Material: brb371155‐sup‐0001‐TableS1‐S6.xlsx [file BRB3-16-e71155-s001.xlsx]

## Sheet: Contents
Contents
Tab. S1	Relative abundance of core bacteria at the genus level
Tab. S2	key bacterial genera identified by Lasso regression and Boruta algorithms
Tab. S3	Enriched pathways of differentially expressed genes via ORA
Tab. S4	Summary of pathways related to insomnia or sleep
Tab. S5	Enriched pathways of the genes from the identified modules via GSEA
Tab. S6	Classifier performance metrics of the Random forest prediction model

## Sheet: S1
Group	SampleID	Bacteria;Bacteroidetes;Bacteroidia;Bacteroidales;Bacteroidaceae;Bacteroides	Bacteria;Bacteroidetes;Bacteroidia;Bacteroidales;Porphyromonadaceae;Parabacteroides	Bacteria;Firmicutes;Clostridia;Clostridiales;Clostridiaceae;Clostridium	Bacteria;Firmicutes;Clostridia;Clostridiales;Clostridiales_unclassified;Clostridiales_unclassified_unclassified	Bacteria;Firmicutes;Clostridia;Clostridiales;Lachnospiraceae;Blautia	Bacteria;Firmicutes;Clostridia;Clostridiales;Lachnospiraceae;Lachnospira	Bacteria;Firmicutes;Clostridia;Clostridiales;Lachnospiraceae;Lachnospiraceae_unclassified	Bacteria;Firmicutes;Clostridia;Clostridiales;Lachnospiraceae;Roseburia	Bacteria;Firmicutes;Clostridia;Clostridiales;Ruminococcaceae;Faecalibacterium	Bacteria;Firmicutes;Clostridia;Clostridiales;Ruminococcaceae;Oscillospira	Bacteria;Firmicutes;Clostridia;Clostridiales;Ruminococcaceae;Ruminococcaceae_unclassified	Bacteria;Firmicutes;Clostridia;Clostridiales;Ruminococcaceae;Ruminococcus	Bacteria;Firmicutes;Clostridia;Clostridiales;Veillonellaceae;Phascolarctobacterium	Bacteria;Proteobacteria;Betaproteobacteria;Burkholderiales;Alcaligenaceae;Sutterella	Bacteria;Proteobacteria;Gammaproteobacteria;Enterobacteriales;Enterobacteriaceae;Enterobacteriaceae_unclassified
HC	HC01	0.0427885	0.00605717	0.039181	0.0400273	0.00214318	0.013917	0.0354721	0.00806737	0.0158067	0.00225183	0.0651388	0.00592273	0.00122705	0.0118847	0.00410193
HC	HC02	0.0107979	0.00330521	0.0584711	0.00872099	0.0014463	0.0336845	0.108355	0.0204689	0.0381133	0.00045368	0.055957	0.000309218	0.00276253	0.0168416	0.00283242
HC	HC03	0.167605	0.0151978	0.0299767	0.0160207	0.0021223	0.0294626	0.0711112	0.00459613	0.00830864	0.000267405	0.00436113	0.00200469	0.0102272	0.0056783	0.00915914
HC	HC04	0.099083	0.00162481	0.0248104	0.135422	0.00596195	0.167192	0.185674	0.0835448	0.0919214	0.000739111	0.0674995	0.000691617	0.00148095	0.0171988	0.0347949
HC	HC05	0.123919	0.073622	0.0124878	0.042397	0.00874274	0.144532	0.137306	0.00457538	0.133949	0.00558047	0.0424336	0.00221202	4.52716e-05	0.0171955	0.0117029
HC	HC06	0.39766	0.00628283	0.0107506	0.0222749	0.00497635	0.0351993	0.0864435	0.0514832	0.141156	0.00709307	0.10992	0.00944171	0.0245033	0.0476282	0.000481476
HC	HC07	0.187033	0.00688348	0.0253034	0.0682345	0.0086481	0.0699359	0.0736732	0.0158498	0.100076	0.00296188	0.148154	0.023549	0.0023133	0.00859609	0.00228307
HC	HC08	0.09612	0.00967127	0.00119839	0.163084	0.0218431	0.127838	0.0520056	0.0203974	0.0509877	0.00891062	0.201241	0.0228225	0.0537437	0.0214461	0.00396906
HC	HC09	0.363461	0.0221104	0.000319385	0.0843948	0.00375136	0.118185	0.0577068	0.0173498	0.124052	0.0190312	0.047173	0.00318048	0.00948578	0.0633226	0.00158188
HC	HC10	0.065179	0.00936844	0.0483435	0.033277	0.00329215	0.0340311	0.0635179	0.0078633	0.0183218	0.00220534	0.069919	0.00573522	0.00622653	0.00473503	0.0106044
HC	HC11	0.0363524	0.00454952	0.0225717	0.0567068	0.00162805	0.0384095	0.0302846	0.0118559	0.0373653	0.00431721	0.0932202	0.0121224	0.0038881	0.0104467	0.0059833
HC	HC12	0.0391349	0.00467374	0.0370595	0.0690277	0.00371538	0.0172545	0.060764	0.0140076	0.0495857	0.00366371	0.143462	0.00584683	0.00241121	0.00652855	0.00198578
HC	HC13	0.472765	0.00794229	0.00270556	0.0407175	0.00384362	0.0591522	0.0398987	0.0347956	0.12561	0.00701592	0.107998	0.0013785	0.0263528	0.0199141	0.00554422
HC	HC14	0.231793	0.0128817	0.000262143	0.0274961	0.00344082	0.0157174	0.02779	0.02685	0.046778	0.00401246	0.130961	0.00556192	0.0702729	0.0120454	0.00190725
HC	HC15	0.136699	0.00919977	1.34757e-06	0.0438686	0.00982185	0.00450261	0.107719	0.000185875	0.0261474	0.00184619	0.078314	0.0029994	0.000187702	0.062674	0.000180323
HC	HC16	0.459874	0.0127754	1.19052e-05	0.041987	0.0070053	0.0571568	0.0591872	0.000501871	0.0381453	0.011272	0.162465	0.00275445	0.0392847	0.0163247	0.0107095
HC	HC17	0.0964406	0.0125923	0.00488202	0.0594674	0.00815252	0.0356342	0.0762081	0.16505	0.0152109	0.0193094	0.241309	0.00281749	0.000721848	0.0128264	0.00112013
HC	HC18	0.19484	0.00728144	0.0169246	0.0794771	0.00276577	0.0184861	0.0449343	0.02076	0.0227885	0.0043312	0.0765061	0.00687477	0.000745763	0.0168384	0.00297478
HC	HC19	0.129352	0.0165674	0.00238709	0.0540825	0.00593216	0.0492328	0.183865	0.0123885	0.0825997	0.0019268	0.172991	0.0136689	0.00568553	0.0207585	0.00327629
HC	HC20	0.479813	0.00855798	0.000163983	0.00676596	0.00976627	0.168683	0.0983356	5.62113e-06	0.000635467	0.0108371	0.0145894	0.00146118	4.75411e-05	0.00443596	0.0256953
HC	HC21	0.0720637	0.00987781	0.0289559	0.0441097	0.0071962	0.00681334	0.161031	0.0180839	0.106448	0.00122854	0.122113	0.00170574	0.114584	0.00931983	0.00422945
HC	HC22	0.0341208	0.00566889	0.0553997	0.033458	0.00435255	0.0482768	0.048746	0.00588473	0.0474578	0.000757858	0.06056	0.00338259	0.000140862	0.0267875	0.000505009
HC	HC23	0.441722	0.00324231	0.00949763	0.0186998	0.00309622	0.0689091	0.104672	7.43251e-05	0.0227304	0.000317674	0.032636	0.00035591	0.00451134	0.012296	0.0283178
HC	HC24	0.0561009	0.00698626	0.000327551	0.021469	0.00203904	0.0235985	0.0686654	0.0109357	0.0512604	0.00175669	0.0817192	0.00929202	0.000544094	0.0147485	1.80042e-05
HC	HC25	0.282965	0.0131088	6.42805e-05	0.0781811	0.00318791	0.10569	0.0678057	0.0257222	0.0774824	0.00296918	0.0382944	0.00508177	0.0265444	0.0322296	0.0106152
HC	HC26	0.315088	0.0149505	0.000160109	0.013309	0.0155927	0.032759	0.0357442	0.000332034	0.0677796	0.00455754	0.075082	0.00149096	0.0382075	0.0282966	0.00805967
HC	HC27	0.0569237	0.00912699	0.103484	0.0329419	0.0102652	0.0244879	0.0636507	0.00351766	0.016064	0.00867099	0.278216	0.0213652	0.053152	0.00683695	0.00176507
HC	HC28	0.278943	0.0499898	0.00516367	0.0199665	0.00913532	0.0219026	0.175745	0.0132444	0.00101528	0.00264416	0.0262981	0.00592436	0.0320619	0.00109963	0.00781703
HC	HC29	0.00609578	0.0032797	0.0949758	0.0156343	0.00148174	0.00373375	0.0253384	0.00232037	0.0216126	0.00167891	0.0352508	0.000516678	0.000422816	0.00685365	0.000653281
HC	HC30	0.159709	0.110905	4.94228e-05	0.123447	0.03106	0.169008	0.0847641	0.000914364	0.00224806	0.00107979	0.00508417	0.0116107	0.000348941	0.00103412	0.0519395
M-CID	MCID01	0.0324419	0.00445435	0.0314806	0.0254994	0.00511986	0.0141653	0.0220962	0.00912051	0.128227	0.00522662	0.0760035	0.0104454	0.035873	0.00397331	0.00412199
M-CID	MCID02	0.249353	0.137265	0.0004905	0.018902	0.00622182	0.0585282	0.117957	0.0141975	0.0474732	0.0165855	0.0306265	0.00650223	0.0295631	0.0307746	0.0038583
M-CID	MCID03	0.0572361	0.00950645	0.00571887	0.0740641	0.00385985	0.018092	0.039793	0.0139122	0.041823	0.00427482	0.0747065	0.00231346	0.000881728	0.00499872	0.00228303
M-CID	MCID04	0.345926	0.0179244	0.000319162	0.0173794	0.00315606	0.0388063	0.104153	0.000382497	0.103893	0.0093184	0.0223586	0.0717321	0.00899634	0.00365548	0.102861
M-CID	MCID05	0.0314333	0.0117155	8.32062e-05	0.114139	0.00776418	0.0455505	0.0503314	0.0135184	0.0301196	0.0033163	0.0896833	0.010806	0.000353914	0.017628	0.00160055
M-CID	MCID06	0.177454	0.00310885	0.000655201	0.0467001	0.0298348	0.0314285	0.053424	0.0509737	0.13064	0.000376435	0.0884488	0.010926	0.000336483	0.000374206	0.0262832
M-CID	MCID07	0.129534	0.00119381	5.53378e-05	0.0476741	0.005488	0.0266735	0.146766	0.0303358	0.019633	0.00144926	0.0442861	0.000981651	0.0263763	0.0103089	0.0511421
M-CID	MCID08	0.404151	0.0450049	7.39191e-07	0.0206821	0.0117065	0.07334	0.115234	0.00739348	0.0380249	0.0087194	0.0172508	0.0187484	0.000258804	0.0508465	0.0017208
M-CID	MCID09	0.0267056	0.00319827	0.00665949	0.0179049	0.000840908	0.00571063	0.0164331	3.52139e-05	0.00691507	0.000623683	0.0341719	0.000790442	0.0150815	0.00351941	0.00172231
M-CID	MCID10	0.317633	0.0248125	0.00171887	0.0238611	0.0150747	0.00900748	0.0715763	0.0182585	0.00635979	0.0206981	0.141317	0.0396816	0.0746307	0.0494557	0.0125619
M-CID	MCID11	0.398526	0.00734341	4.83171e-05	0.00833183	0.0278222	0.032373	0.163435	0.0212928	0.0973426	0.00462798	0.126971	0.00367562	0.0350322	0.0196046	0.000542067
M-CID	MCID12	0.139066	0.010633	8.49475e-05	0.160686	0.00476197	0.0107644	0.0397537	0.0451029	0.096201	0.0150172	0.307934	0.00622521	0.000186921	0.0277068	0.0230854
M-CID	MCID13	0.291793	0.022762	0.000230194	0.0182627	0.00277878	0.00814612	0.0375077	0.000358437	0.0378607	0.0188146	0.0646106	0.00263182	0.0268685	0.0323074	0.00325405
M-CID	MCID14	0.287914	0.0182353	2.29274e-05	0.0779259	0.00156804	0.0179184	0.0485221	0.0156933	0.0188523	0.00815366	0.172682	0.0335435	0.011755	0.031802	0.00602339
M-CID	MCID15	0.298941	0.031817	0.0229059	0.082363	0.00977036	0.013997	0.0383509	0.0420121	0.0458235	0.0143656	0.099529	0.0104666	0.00494583	0.0121728	0.0113522
M-CID	MCID16	0.446022	0.0903811	0.058141	0.0137434	0.00989052	1.56977e-05	0.0784721	0	0	0.018654	0.00326808	0.000731356	5.54773e-05	0.0611675	0.0346393
M-CID	MCID17	0.283297	0.0326464	6.94096e-05	0.0432476	0.00229199	0.0621934	0.10153	0.0087495	0.0196832	0.0100259	0.0138367	0.00186075	0.0005913	0.00695658	0.0205515
M-CID	MCID18	0.221238	0.0152707	0.0076049	0.0575531	0.0100108	0.0904706	0.153589	0.00829934	0.0331156	0.00132056	0.0881498	0.00873915	0.0571425	0.0174296	0.0734541
M-CID	MCID19	0.0822638	0.0155365	0.0151036	0.0616135	0.00388661	0.0151231	0.0476918	0.056226	0.0325009	0.00343911	0.0704431	0.0276511	0.00147485	0.0149927	9.87665e-05
M-CID	MCID20	0.186572	0.00788545	0.0174894	0.054755	0.00223445	0.0429161	0.0808004	0.016259	0.0341693	0.00498268	0.0831828	0.00234731	6.71293e-05	0.00493571	3.62883e-05
M-CID	MCID21	0.102665	0.0202011	0.0347287	0.0748401	0.00433403	0.0323208	0.117793	0.00571803	0.040488	0.00444434	0.0809083	0.00298208	0.000794546	0.0592986	0.0151944
M-CID	MCID22	0.190708	0.00258058	7.29419e-07	0.0912572	0.00251948	0.02691	0.100657	0.00996919	0.0846156	0.00226056	0.179446	0.0237516	0.0511888	0.00967208	6.20255e-05
M-CID	MCID23	0.133766	0.00440277	0.0251617	0.0456674	0.00227456	0.0669761	0.0339884	0.0088755	0.0191014	0.00229088	0.145385	0.00376466	0.0044175	0.0062355	0.010286
M-CID	MCID24	0.299505	0.0500434	0.0307464	0.0370208	0.008023	0.0039894	0.0674718	0.00633052	0.0342388	0.00405961	0.0616559	0.00307593	0.00784239	0.0280318	0.00019049
M-CID	MCID25	0.35725	0.0192629	0.0295978	0.0167238	0.0132944	0.00375349	0.0442657	0.0155143	0.00137182	0.0128529	0.0868054	0.0403871	0.0143181	0.0130232	0.00669511
M-CID	MCID26	0.394865	0.0257922	7.30776e-05	0.00448203	0.000462044	6.13002e-05	0.0303045	2.05025e-05	0.00149143	0.0017541	0.00341383	0.000682386	0.039249	0.00751133	0.0202712
M-CID	MCID27	0.2335	0.0408328	0.00132203	0.0196185	0.00636093	5.07786e-05	0.113803	0.0467568	0.0311558	0.00925846	0.139666	0.0104931	0.000237702	0.150209	0.0100602
M-CID	MCID28	0.2893	0.0118015	7.28279e-05	0.0389088	0.033116	0.0196116	0.107558	0.0261856	0.00366455	0.0129775	0.310567	0.0155762	0.0144308	0.000321064	0.0297983
M-CID	MCID29	0.361119	0.019279	6.89591e-05	0.151045	0.0139868	0.0498062	0.134244	0.00557146	0.00153866	0.0146281	0.0303759	0.000882594	0.000325094	0.0620198	0.0531676
M-CID	MCID30	0.0587537	0.00308327	0.000153203	0.0497884	0.0338805	0.0535762	0.179882	0.00110589	0.193173	0.0237262	0.175343	0.00171805	0.0124194	0.00102229	0.0130832
M-CID	MCID31	0.0884925	0.00268924	0.0335601	0.219464	0.00619896	0.0524888	0.0563906	0.0391886	0.115545	0.0029804	0.0860098	0.00790339	0.00549412	0.00506592	0.000400128
S-CID	SCID01	0.121977	0.00198439	0.00521262	0.104375	0.00134729	0.0569261	0.0786619	0.0394946	0.103655	0.0014791	0.0472056	0.00117867	0.00328331	0.00541437	0.149405
S-CID	SCID02	0.232566	0.011195	0.000236105	0.0420242	0.00788369	0.0587165	0.0951664	0.000211157	0.249998	0.0043148	0.0430469	0.00893032	0.0146228	0.0149011	0.00110844
S-CID	SCID03	0.0368145	0.00187203	2.48388e-05	0.019558	0.00209905	0.00491539	0.00814111	0.00120856	0.0152347	0.000709744	0.00715229	0.000229842	0.0372149	0.0028107	0.00293839
S-CID	SCID04	0.10598	0.0205711	8.88021e-06	0.00890428	0.00236602	0.0259816	0.0385799	8.86721e-05	0.00439473	0.00832606	0.18308	0.00477452	0.0549543	0.0184304	0.00526979
S-CID	SCID05	0.357038	0.00617093	1.98258e-05	0.108399	0.00244083	0.0257156	0.171021	0.00443266	0.0301554	0.00330335	0.10242	0.00043956	0.0603212	0.00317516	0.000134195
S-CID	SCID06	0.358117	0.0146486	0.000187462	0.0109933	0.00220307	0.0176618	0.0449732	0.000141993	0.00113806	0.0012138	0.0092099	0.000866375	0.0434548	0.0201086	0.0131339
S-CID	SCID07	0.398634	0.00709117	0.03254	0.0267799	0.00550724	0.0598677	0.134902	0.0221663	0.0144893	0.00130707	0.0426376	0.0056116	0.0010107	0.0588803	0.0151319
S-CID	SCID08	0.377449	0.00561384	0.00121123	0.0610049	0.0103942	0.0447853	0.0363551	0.00370618	0.0342434	0.00334253	0.0609138	0.00310211	0.0436558	0.00556135	0.155107
S-CID	SCID09	0.21045	0.00998069	0.00159878	0.0750361	0.00148149	0.0670664	0.09783	0.000373904	0.0214192	0.0048746	0.275787	0.0236246	0.0256486	0.0060481	0.00150529
S-CID	SCID10	0.401215	0.0267204	0.00154565	0.0619602	0.0156788	0.0409311	0.0643845	0.00341941	0.0607055	0.00813143	0.0468785	0.00359375	0.0338998	0.00939622	0.0374066
S-CID	SCID11	0.130564	0.0142591	2.07518e-05	0.016806	0.00554876	0.0229596	0.0275718	0.0112687	0.0327559	0.00224075	0.00922544	0.000264966	0.0165248	0.0385889	0.000346783
S-CID	SCID12	0.0970491	0.00637277	0.0292372	0.020948	0.00767943	0.024433	0.0643154	3.25823e-05	0.0568182	0.002994	0.0347663	0.00280654	0.00995122	0.0097645	0.00245463
S-CID	SCID13	0.285798	0.0103854	0.000123851	0.0737699	0.0143281	0.039379	0.0875353	0.108888	0.0709811	0.00330759	0.0278601	0.0111536	0.00803314	0.030419	0.0295974
S-CID	SCID14	0.448225	0.0257202	9.35696e-05	0.0470681	0.0123002	0.0298566	0.0565594	0.0205406	0.00494761	0.0111673	0.106663	0.0280632	0.000108853	0.0349627	5.10941e-06
S-CID	SCID15	0.427824	0.00530103	1.96826e-05	0.0239342	0.00564191	0.114332	0.0565486	0.00914902	0.109478	0.00309737	0.0179024	0.00105657	0.0916612	0.0112443	4.85128e-05
S-CID	SCID16	0.432975	0.0136873	0.000955168	0.0179903	0.0222097	0.0206338	0.0629411	0.000100052	0.119088	0.00485454	0.0759442	0.00164514	0.0719339	0.0219237	0.00430772
S-CID	SCID17	0.455655	0.0240792	2.01042e-05	0.0471971	0.00795349	0.0424526	0.0578066	0.000724148	0.0757705	0.00369083	0.145641	0.00237531	0.0473813	0.0118825	0.00165064
S-CID	SCID18	0.238092	0.0140405	3.45604e-07	0.00684534	0.00516805	0.0295076	0.0498478	0.000268302	0.012134	0.00222517	0.0376794	0.000374086	0.0195764	0.00904956	0.00091189
S-CID	SCID19	0.0666439	0.00409634	4.2935e-05	0.0982044	0.00599461	0.0333188	0.0829512	0.00571115	0.048797	0.00298189	0.0483138	0.00829139	0.0515512	0.00396194	6.97609e-05
S-CID	SCID20	0.272615	0.00402354	5.2656e-05	0.037843	0.0042486	0.0493622	0.0449236	0.0119086	0.0622519	0.00766643	0.374295	0.0358255	0.0270783	0.0131124	0.00264449
S-CID	SCID21	0.0751523	0.00288501	0.000382652	0.0599413	0.00153127	0.0299546	0.0414854	0.0175557	0.0383539	0.0021807	0.0873181	0.00331913	0.00340803	0.0129639	0.000108353
S-CID	SCID22	0.254291	0.00876053	0.00127133	0.0436826	0.0182655	0.00509857	0.123692	0.0032006	0.0311932	0.0219964	0.20991	0.0155888	0.0293681	0.0146539	0.00643575
S-CID	SCID23	0.285331	0.00783171	2.85016e-05	0.0541866	0.0025708	0.00135934	0.086889	0.013147	0.0859381	0.0136736	0.112764	0.0172093	0.126558	0.00979092	0.0158822
S-CID	SCID24	0.182594	0.00334836	0.000443676	0.0217029	0.00308942	0.0241277	0.115149	0.0114177	0.0404447	0.00135493	0.0561853	0.00109687	0.0160912	0.010649	0.000184268
S-CID	SCID25	0.118036	0.0102432	7.70548e-05	0.110934	0.00277158	0.030096	0.0447244	0.00569487	0.0728703	0.00753312	0.161796	0.0501466	0.00177634	0.00961176	0.00523039
S-CID	SCID26	0.156805	0.00810058	0.000227807	0.0392296	0.00237128	0.0154834	0.0296621	0.00544168	0.0475955	0.00222883	0.0455891	0.00600782	0.0364517	0.00357287	0.123781
S-CID	SCID27	0.22406	0.010281	7.44664e-05	0.0782245	0.00456266	0.0268916	0.0725746	0.014332	0.137082	0.00644051	0.170616	0.00873516	0.0426391	0.0193474	0.00832399
S-CID	SCID28	0.0269883	0.0021269	0.000344502	0.0984366	0.000950285	0.000252513	0.0131882	0.000180922	0.0021614	0.00213086	0.00489008	0.00121892	0.0029111	0.00215905	0.705329
S-CID	SCID29	0.32419	0.0167917	0.00194476	0.057436	0.00681927	0.0987631	0.0538162	0.210946	0.000421328	0.00265026	0.0212939	0.0353184	0.0262167	0.00533274	0.013443
S-CID	SCID30	0.443612	0.0186647	1.36831e-05	0.0107321	0.00612128	0.00727906	0.0592887	0.021598	0.0914326	0.00744938	0.0321095	0.00430639	0.0648692	0.0112333	0.00796994
S-CID	SCID31	0.385806	0.0134951	0.000339741	0.0226723	0.00354409	0.0386001	0.0812108	0.0205685	0.0412536	0.00767104	0.0717564	0.00770965	0.0660462	0.0213221	0.00123751
S-CID	SCID32	0.406397	0.00282739	0.000525681	0.0285409	0.00270493	0.0562294	0.181041	0.00294742	0.00291642	0.00329923	0.0119853	0.00310545	0.00243053	0.0469801	0.0147716
S-CID	SCID33	0.0426873	0.00364672	0.00714834	0.0139577	0.00221397	0.0724654	0.0358262	0.0133274	0.0238473	0.00111559	0.0324762	0.00144903	0.0247617	0.0212823	0.000153704
S-CID	SCID34	0.348889	0.0135508	3.66609e-05	0.0562412	0.00336534	0.0517017	0.0693411	0.00148855	0.0374006	0.00229662	0.0134693	0.00132848	0.0531112	0.00884312	0.000179381

## Sheet: S2
M-CID VS. HC
Boruta				Lasso regression
feature	Boruta_decision			feature	lasso_coe
Bacteria;Bacteroidetes;Bacteroidia;Bacteroidales;Bacteroidaceae;Bacteroides	Rejected			Bacteria;Bacteroidetes;Bacteroidia;Bacteroidales;Bacteroidaceae;Bacteroides	0
Bacteria;Bacteroidetes;Bacteroidia;Bacteroidales;Porphyromonadaceae;Parabacteroides	Confirmed			Bacteria;Bacteroidetes;Bacteroidia;Bacteroidales;Porphyromonadaceae;Parabacteroides	0
Bacteria;Firmicutes;Clostridia;Clostridiales;Clostridiaceae;Clostridium	Rejected			Bacteria;Firmicutes;Clostridia;Clostridiales;Clostridiaceae;Clostridium	-1.89148
Bacteria;Firmicutes;Clostridia;Clostridiales;Clostridiales_unclassified;Clostridiales_unclassified_unclassified	Rejected			Bacteria;Firmicutes;Clostridia;Clostridiales;Clostridiales_unclassified;Clostridiales_unclassified_unclassified	0
Bacteria;Firmicutes;Clostridia;Clostridiales;Lachnospiraceae;Blautia	Rejected			Bacteria;Firmicutes;Clostridia;Clostridiales;Lachnospiraceae;Blautia	0
Bacteria;Firmicutes;Clostridia;Clostridiales;Lachnospiraceae;Lachnospira	Confirmed			Bacteria;Firmicutes;Clostridia;Clostridiales;Lachnospiraceae;Lachnospira	-9.02569
Bacteria;Firmicutes;Clostridia;Clostridiales;Lachnospiraceae;Lachnospiraceae_unclassified	Rejected			Bacteria;Firmicutes;Clostridia;Clostridiales;Lachnospiraceae;Lachnospiraceae_unclassified	0
Bacteria;Firmicutes;Clostridia;Clostridiales;Lachnospiraceae;Roseburia	Rejected			Bacteria;Firmicutes;Clostridia;Clostridiales;Lachnospiraceae;Roseburia	0
Bacteria;Firmicutes;Clostridia;Clostridiales;Ruminococcaceae;Faecalibacterium	Rejected			Bacteria;Firmicutes;Clostridia;Clostridiales;Ruminococcaceae;Faecalibacterium	0
Bacteria;Firmicutes;Clostridia;Clostridiales;Ruminococcaceae;Oscillospira	Rejected			Bacteria;Firmicutes;Clostridia;Clostridiales;Ruminococcaceae;Oscillospira	4.86684
Bacteria;Firmicutes;Clostridia;Clostridiales;Ruminococcaceae;Ruminococcaceae_unclassified	Rejected			Bacteria;Firmicutes;Clostridia;Clostridiales;Ruminococcaceae;Ruminococcaceae_unclassified	0
Bacteria;Firmicutes;Clostridia;Clostridiales;Ruminococcaceae;Ruminococcus	Rejected			Bacteria;Firmicutes;Clostridia;Clostridiales;Ruminococcaceae;Ruminococcus	0.974797
Bacteria;Firmicutes;Clostridia;Clostridiales;Veillonellaceae;Phascolarctobacterium	Rejected			Bacteria;Firmicutes;Clostridia;Clostridiales;Veillonellaceae;Phascolarctobacterium	0
Bacteria;Proteobacteria;Betaproteobacteria;Burkholderiales;Alcaligenaceae;Sutterella	Tentative			Bacteria;Proteobacteria;Betaproteobacteria;Burkholderiales;Alcaligenaceae;Sutterella	0
Bacteria;Proteobacteria;Gammaproteobacteria;Enterobacteriales;Enterobacteriaceae;Enterobacteriaceae_unclassified	Rejected			Bacteria;Proteobacteria;Gammaproteobacteria;Enterobacteriales;Enterobacteriaceae;Enterobacteriaceae_unclassified	2.51238
S-CID VS. HC
Boruta				Lasso regression
feature	Boruta_decision			feature	lasso_coe
Bacteria;Bacteroidetes;Bacteroidia;Bacteroidales;Bacteroidaceae;Bacteroides	Rejected			Bacteria;Bacteroidetes;Bacteroidia;Bacteroidales;Bacteroidaceae;Bacteroides	0
Bacteria;Bacteroidetes;Bacteroidia;Bacteroidales;Porphyromonadaceae;Parabacteroides	Rejected			Bacteria;Bacteroidetes;Bacteroidia;Bacteroidales;Porphyromonadaceae;Parabacteroides	-14.6526
Bacteria;Firmicutes;Clostridia;Clostridiales;Clostridiaceae;Clostridium	Confirmed			Bacteria;Firmicutes;Clostridia;Clostridiales;Clostridiaceae;Clostridium	-11.9226
Bacteria;Firmicutes;Clostridia;Clostridiales;Clostridiales_unclassified;Clostridiales_unclassified_unclassified	Rejected			Bacteria;Firmicutes;Clostridia;Clostridiales;Clostridiales_unclassified;Clostridiales_unclassified_unclassified	-1.3666
Bacteria;Firmicutes;Clostridia;Clostridiales;Lachnospiraceae;Blautia	Rejected			Bacteria;Firmicutes;Clostridia;Clostridiales;Lachnospiraceae;Blautia	-0.405452
Bacteria;Firmicutes;Clostridia;Clostridiales;Lachnospiraceae;Lachnospira	Tentative			Bacteria;Firmicutes;Clostridia;Clostridiales;Lachnospiraceae;Lachnospira	-6.84945
Bacteria;Firmicutes;Clostridia;Clostridiales;Lachnospiraceae;Lachnospiraceae_unclassified	Rejected			Bacteria;Firmicutes;Clostridia;Clostridiales;Lachnospiraceae;Lachnospiraceae_unclassified	0
Bacteria;Firmicutes;Clostridia;Clostridiales;Lachnospiraceae;Roseburia	Rejected			Bacteria;Firmicutes;Clostridia;Clostridiales;Lachnospiraceae;Roseburia	0
Bacteria;Firmicutes;Clostridia;Clostridiales;Ruminococcaceae;Faecalibacterium	Rejected			Bacteria;Firmicutes;Clostridia;Clostridiales;Ruminococcaceae;Faecalibacterium	0
Bacteria;Firmicutes;Clostridia;Clostridiales;Ruminococcaceae;Oscillospira	Rejected			Bacteria;Firmicutes;Clostridia;Clostridiales;Ruminococcaceae;Oscillospira	0
Bacteria;Firmicutes;Clostridia;Clostridiales;Ruminococcaceae;Ruminococcaceae_unclassified	Rejected			Bacteria;Firmicutes;Clostridia;Clostridiales;Ruminococcaceae;Ruminococcaceae_unclassified	-2.84385
Bacteria;Firmicutes;Clostridia;Clostridiales;Ruminococcaceae;Ruminococcus	Rejected			Bacteria;Firmicutes;Clostridia;Clostridiales;Ruminococcaceae;Ruminococcus	0
Bacteria;Firmicutes;Clostridia;Clostridiales;Veillonellaceae;Phascolarctobacterium	Confirmed			Bacteria;Firmicutes;Clostridia;Clostridiales;Veillonellaceae;Phascolarctobacterium	5.12382
Bacteria;Proteobacteria;Betaproteobacteria;Burkholderiales;Alcaligenaceae;Sutterella	Rejected			Bacteria;Proteobacteria;Betaproteobacteria;Burkholderiales;Alcaligenaceae;Sutterella	0
Bacteria;Proteobacteria;Gammaproteobacteria;Enterobacteriales;Enterobacteriaceae;Enterobacteriaceae_unclassified	Rejected			Bacteria;Proteobacteria;Gammaproteobacteria;Enterobacteriales;Enterobacteriaceae;Enterobacteriaceae_unclassified	0
S-CID VS. M-CID
Boruta				Lasso regression
feature	Boruta_decision			feature	lasso_coe
Bacteria;Bacteroidetes;Bacteroidia;Bacteroidales;Bacteroidaceae;Bacteroides	Rejected			Bacteria;Bacteroidetes;Bacteroidia;Bacteroidales;Bacteroidaceae;Bacteroides	0
Bacteria;Bacteroidetes;Bacteroidia;Bacteroidales;Porphyromonadaceae;Parabacteroides	Confirmed			Bacteria;Bacteroidetes;Bacteroidia;Bacteroidales;Porphyromonadaceae;Parabacteroides	-15.023
Bacteria;Firmicutes;Clostridia;Clostridiales;Clostridiaceae;Clostridium	Confirmed			Bacteria;Firmicutes;Clostridia;Clostridiales;Clostridiaceae;Clostridium	-3.86362
Bacteria;Firmicutes;Clostridia;Clostridiales;Clostridiales_unclassified;Clostridiales_unclassified_unclassified	Rejected			Bacteria;Firmicutes;Clostridia;Clostridiales;Clostridiales_unclassified;Clostridiales_unclassified_unclassified	-5.98853
Bacteria;Firmicutes;Clostridia;Clostridiales;Lachnospiraceae;Blautia	Rejected			Bacteria;Firmicutes;Clostridia;Clostridiales;Lachnospiraceae;Blautia	-16.7145
Bacteria;Firmicutes;Clostridia;Clostridiales;Lachnospiraceae;Lachnospira	Rejected			Bacteria;Firmicutes;Clostridia;Clostridiales;Lachnospiraceae;Lachnospira	0
Bacteria;Firmicutes;Clostridia;Clostridiales;Lachnospiraceae;Lachnospiraceae_unclassified	Rejected			Bacteria;Firmicutes;Clostridia;Clostridiales;Lachnospiraceae;Lachnospiraceae_unclassified	0
Bacteria;Firmicutes;Clostridia;Clostridiales;Lachnospiraceae;Roseburia	Tentative			Bacteria;Firmicutes;Clostridia;Clostridiales;Lachnospiraceae;Roseburia	0
Bacteria;Firmicutes;Clostridia;Clostridiales;Ruminococcaceae;Faecalibacterium	Rejected			Bacteria;Firmicutes;Clostridia;Clostridiales;Ruminococcaceae;Faecalibacterium	0
Bacteria;Firmicutes;Clostridia;Clostridiales;Ruminococcaceae;Oscillospira	Confirmed			Bacteria;Firmicutes;Clostridia;Clostridiales;Ruminococcaceae;Oscillospira	-0.964371
Bacteria;Firmicutes;Clostridia;Clostridiales;Ruminococcaceae;Ruminococcaceae_unclassified	Tentative			Bacteria;Firmicutes;Clostridia;Clostridiales;Ruminococcaceae;Ruminococcaceae_unclassified	-0.191892
Bacteria;Firmicutes;Clostridia;Clostridiales;Ruminococcaceae;Ruminococcus	Rejected			Bacteria;Firmicutes;Clostridia;Clostridiales;Ruminococcaceae;Ruminococcus	-0.372302
Bacteria;Firmicutes;Clostridia;Clostridiales;Veillonellaceae;Phascolarctobacterium	Confirmed			Bacteria;Firmicutes;Clostridia;Clostridiales;Veillonellaceae;Phascolarctobacterium	1.95386
Bacteria;Proteobacteria;Betaproteobacteria;Burkholderiales;Alcaligenaceae;Sutterella	Rejected			Bacteria;Proteobacteria;Betaproteobacteria;Burkholderiales;Alcaligenaceae;Sutterella	3.80601
Bacteria;Proteobacteria;Gammaproteobacteria;Enterobacteriales;Enterobacteriaceae;Enterobacteriaceae_unclassified	Rejected			Bacteria;Proteobacteria;Gammaproteobacteria;Enterobacteriales;Enterobacteriaceae;Enterobacteriaceae_unclassified	0

## Sheet: S3
Enriched Pathways of Differentially Expressed Genes between S-CID and HC via ORA														Enriched Pathways of Differentially Expressed Genes between M-CID and HC via ORA
ID	Description	GeneRatio	BgRatio	RichFactor	FoldEnrichment	zScore	pvalue	p.adjust	qvalue	geneID	Count			ID	Description	GeneRatio	BgRatio	RichFactor	FoldEnrichment	zScore	pvalue	p.adjust	qvalue	geneID	Count
map02060	Phosphotransferase system (PTS)	41/849	72/14194	0.569444	9.52025	18.2811	1.054e-31	2.26609e-29	1.71968e-29	K02744/K02750/K02759/K02760/K02761/K02765/K02768/K02769/K02770/K02773/K02774/K02775/K02777/K02781/K02782/K02783/K02784/K02791/K02793/K02794/K02795/K02796/K02798/K02800/K02804/K02806/K02810/K02812/K02813/K02814/K02815/K02819/K02821/K02822/K03475/K08484/K08485/K10984/K11192/K11200/K19509	41			map03010	Ribosome	50/863	143/14194	0.34965	5.7508	14.5275	1.97782e-25	4.3512e-23	3.33106e-23	K02863/K02864/K02867/K02871/K02874/K02876/K02878/K02879/K02881/K02884/K02886/K02887/K02888/K02890/K02892/K02895/K02899/K02904/K02906/K02907/K02909/K02911/K02913/K02914/K02916/K02926/K02931/K02933/K02935/K02939/K02946/K02948/K02950/K02952/K02954/K02956/K02959/K02961/K02963/K02965/K02967/K02968/K02970/K02982/K02986/K02988/K02990/K02992/K02994/K02996	50
map03070	Bacterial secretion system	34/849	74/14194	0.459459	7.68147	14.5346	1.88596e-22	2.0274e-20	1.53854e-20	K02452/K02453/K02455/K02456/K02457/K02458/K02459/K02460/K02461/K02462/K02464/K02465/K03072/K03074/K03116/K03117/K03118/K03199/K03201/K03204/K03219/K03221/K03222/K03224/K03225/K03226/K03228/K03229/K03230/K03425/K04058/K11004/K11912/K13301	34			map01240	Biosynthesis of cofactors	68/863	375/14194	0.181333	2.98244	9.89893	2.24472e-16	2.46919e-14	1.89029e-14	K00059/K00226/K00228/K00287/K00355/K00382/K00568/K00609/K00643/K00762/K00768/K00788/K00794/K00858/K00859/K00878/K00939/K00941/K00954/K00966/K01077/K01432/K01491/K01591/K01756/K01920/K01937/K01938/K01939/K02169/K02170/K02188/K02189/K02225/K02233/K02259/K02302/K02303/K02304/K02318/K02372/K02495/K02823/K03146/K03181/K03182/K03184/K03185/K03186/K03472/K03795/K03809/K04719/K05934/K05936/K06042/K06134/…	68
map00051	Fructose and mannose metabolism	36/849	114/14194	0.315789	5.27952	11.5712	3.08317e-17	2.20961e-15	1.67681e-15	K00008/K00009/K00045/K00068/K00844/K00863/K00879/K00966/K01623/K01628/K01818/K01820/K02768/K02769/K02770/K02781/K02782/K02783/K02793/K02794/K02795/K02796/K02798/K02800/K02812/K02813/K02814/K02815/K07026/K11645/K12660/K12661/K16306/K16370/K16881/K19270	36			map03070	Bacterial secretion system	28/863	74/14194	0.378378	6.22329	11.4618	7.81884e-16	5.73382e-14	4.38953e-14	K02452/K02457/K02458/K02459/K02460/K02461/K02462/K03073/K03075/K03076/K03106/K03110/K03116/K03201/K03210/K03217/K03219/K03221/K03222/K03224/K03225/K03226/K03228/K03229/K03230/K03425/K04058/K13301	28
map02040	Flagellar assembly	22/849	55/14194	0.4	6.6874	10.659	1.85917e-13	9.99305e-12	7.58347e-12	K02386/K02391/K02399/K02401/K02402/K02403/K02406/K02408/K02409/K02410/K02411/K02412/K02413/K02416/K02417/K02419/K02420/K02421/K02423/K02425/K03086/K03516	22			map02040	Flagellar assembly	21/863	55/14194	0.381818	6.27987	9.98174	2.66689e-12	1.46679e-10	1.1229e-10	K02389/K02391/K02396/K02399/K02401/K02402/K02403/K02406/K02407/K02410/K02411/K02413/K02417/K02420/K02421/K02422/K02423/K02425/K02557/K03086/K03516	21
map01503	Cationic antimicrobial peptide (CAMP) resistance	21/849	54/14194	0.388889	6.50164	10.2163	1.27571e-12	5.48554e-11	4.16283e-11	K03367/K03739/K03740/K03767/K06079/K07264/K07637/K07643/K07660/K07771/K07806/K08589/K10011/K10012/K12963/K12973/K12975/K13014/K13632/K19236/K19238	21			map01230	Biosynthesis of amino acids	43/863	241/14194	0.178423	2.93458	7.70676	1.43884e-10	6.33089e-09	4.84662e-09	K00003/K00014/K00133/K00147/K00220/K00266/K00549/K00611/K00800/K00817/K00821/K00836/K00891/K00931/K01476/K01586/K01626/K01652/K01682/K01695/K01696/K01697/K01736/K01750/K01754/K01755/K01758/K01778/K01803/K01817/K02203/K03785/K04517/K05823/K06209/K12339/K12525/K13810/K13853/K14170/K15634/K16306/K18649	43
map00520	Amino sugar and nucleotide sugar metabolism	33/849	157/14194	0.210191	3.51408	7.98956	1.69309e-10	6.0669e-09	4.60401e-09	K00844/K00963/K00966/K01198/K01209/K01443/K01639/K01788/K01835/K01854/K02472/K02765/K02777/K02791/K02793/K02794/K02795/K02796/K02804/K05304/K07106/K07806/K08679/K10011/K10012/K11192/K13014/K13019/K13020/K13810/K15857/K16881/K18676	33			map00630	Glyoxylate and dicarboxylate metabolism	27/863	110/14194	0.245455	4.03706	8.13575	2.85382e-10	1.0464e-08	8.01072e-09	K00015/K00018/K00023/K00090/K00284/K00382/K00605/K01432/K01601/K01608/K01637/K01638/K01682/K01816/K01965/K01966/K02437/K03781/K07130/K08691/K11472/K12972/K14446/K14447/K14448/K14449/K19268	27
map01230	Biosynthesis of amino acids	41/849	241/14194	0.170124	2.84422	7.28317	1.05389e-09	3.23695e-08	2.45644e-08	K00030/K00031/K00619/K00813/K00832/K00841/K00891/K00918/K01623/K01682/K01697/K01739/K01758/K01760/K01817/K01958/K02203/K03785/K03856/K04486/K05823/K05827/K05828/K05829/K05830/K05831/K06208/K08094/K11645/K12339/K12525/K13497/K13498/K13501/K13810/K13831/K13853/K14187/K14682/K16306/K16370	41			map01503	Cationic antimicrobial peptide (CAMP) resistance	17/863	54/14194	0.314815	5.17785	7.82593	1.01235e-08	2.56805e-07	1.96597e-07	K04771/K07264/K07637/K07643/K07660/K07771/K07806/K10011/K10012/K12962/K12963/K12973/K12975/K13014/K13632/K19236/K19238	17
map00540	Lipopolysaccharide biosynthesis	19/849	62/14194	0.306452	5.12341	8.20696	1.74322e-09	4.68491e-08	3.55526e-08	K02535/K02840/K02844/K02848/K02850/K03274/K03275/K03276/K03278/K03279/K07031/K07264/K09778/K09949/K12973/K12974/K12975/K12985/K19354	19			map02030	Bacterial chemotaxis	12/863	26/14194	0.461538	7.59105	8.55851	1.03424e-08	2.56805e-07	1.96597e-07	K02410/K02417/K02557/K03406/K03408/K03409/K03413/K03415/K03776/K05874/K05876/K10108	12
map02030	Bacterial chemotaxis	12/849	26/14194	0.461538	7.71623	8.64549	8.60337e-09	2.05525e-07	1.55968e-07	K02410/K02416/K02417/K03406/K03408/K03412/K03413/K03415/K03776/K05874/K05876/K10108	12			map04112	Cell cycle - Caulobacter	13/863	31/14194	0.419355	6.89725	8.36303	1.05057e-08	2.56805e-07	1.96597e-07	K01358/K02563/K02651/K03544/K03588/K03589/K07716/K11443/K11749/K13583/K13584/K13587/K13588	13
map00030	Pentose phosphate pathway	21/849	89/14194	0.235955	3.94481	7.02907	4.31924e-08	9.28637e-07	7.04718e-07	K00033/K00036/K00090/K00117/K00851/K00852/K00918/K01623/K01690/K01835/K05774/K08094/K11529/K11645/K13810/K13831/K16306/K16370/K17463/K17468/K18237	21			map00240	Pyrimidine metabolism	25/863	114/14194	0.219298	3.60686	7.11017	1.55599e-08	3.42318e-07	2.62062e-07	K00226/K00609/K00758/K00761/K00762/K00945/K01489/K01591/K01937/K02823/K07023/K08320/K08722/K08723/K09018/K09019/K09020/K09021/K09023/K09024/K09903/K09913/K10213/K12700/K17828	25
map00330	Arginine and proline metabolism	24/849	114/14194	0.210526	3.51968	6.81285	5.08416e-08	9.93723e-07	7.5411e-07	K00137/K00673/K00813/K00824/K00840/K01259/K01426/K01470/K01484/K01583/K01584/K01777/K05526/K06447/K09251/K09470/K09472/K09473/K10793/K10794/K12255/K13821/K18123/K18384	24			map00400	Phenylalanine, tyrosine and tryptophan biosynthesis	18/863	74/14194	0.243243	4.00069	6.58462	3.08926e-07	6.17853e-06	4.72997e-06	K00014/K00220/K00800/K00817/K00891/K01626/K01695/K01696/K01736/K01817/K03785/K04517/K05887/K06209/K13853/K14170/K15226/K16306	18
map00052	Galactose metabolism	19/849	78/14194	0.24359	4.07245	6.86291	1.09907e-07	1.81895e-06	1.38035e-06	K00094/K00844/K00917/K00963/K01635/K01684/K01835/K01854/K02082/K02744/K02773/K02774/K02775/K07406/K08302/K10984/K12111/K16370/K16371	19			map00540	Lipopolysaccharide biosynthesis	16/863	62/14194	0.258065	4.24446	6.51399	5.89328e-07	1.08043e-05	8.27127e-06	K02840/K02844/K02848/K02850/K03271/K03272/K03273/K03275/K03276/K07264/K11211/K12973/K12974/K12975/K12985/K19354	16
map00630	Glyoxylate and dicarboxylate metabolism	23/849	110/14194	0.209091	3.49568	6.62758	1.09983e-07	1.81895e-06	1.38035e-06	K00015/K00090/K00104/K00282/K00283/K00382/K00605/K00830/K01432/K01458/K01601/K01608/K01637/K01638/K01682/K01847/K02437/K07246/K11529/K12972/K18121/K18123/K19268	23			map00280	Valine, leucine and isoleucine degradation	17/863	71/14194	0.239437	3.93808	6.31452	8.35035e-07	1.41314e-05	1.08183e-05	K00166/K00167/K00253/K00382/K00632/K00822/K01027/K01640/K01782/K01825/K01907/K01965/K01966/K01968/K01969/K13766/K18661	17
map00650	Butanoate metabolism	23/849	114/14194	0.201754	3.37303	6.41632	2.1847e-07	3.35508e-06	2.54608e-06	K00004/K00135/K00170/K00171/K00209/K00242/K00823/K01029/K01039/K01040/K01575/K01580/K01615/K01640/K01782/K01825/K04073/K07246/K08324/K18009/K18121/K18122/K19709	23			map01232	Nucleotide metabolism	23/863	123/14194	0.186992	3.07551	5.88201	1.19805e-06	1.88265e-05	1.44127e-05	K00758/K00759/K00760/K00761/K00892/K00939/K00942/K00945/K01489/K01756/K01937/K01939/K03816/K05810/K07023/K08320/K08722/K08723/K09903/K09913/K10213/K10353/K12700	23
map00500	Starch and sucrose metabolism	22/849	106/14194	0.207547	3.46988	6.43776	2.37634e-07	3.40608e-06	2.58479e-06	K00702/K00844/K00963/K01188/K01200/K01223/K01226/K01232/K01835/K02750/K02759/K02760/K02761/K02777/K02791/K02810/K02819/K05341/K05342/K05992/K13810/K19668	22			map01200	Carbon metabolism	46/863	375/14194	0.122667	2.01753	5.08086	4.16176e-06	6.10391e-05	4.67285e-05	K00018/K00023/K00027/K00036/K00116/K00121/K00171/K00242/K00382/K00605/K00844/K00855/K00863/K01007/K01070/K01491/K01601/K01637/K01638/K01682/K01690/K01754/K01782/K01803/K01810/K01825/K01938/K01965/K01966/K02203/K02437/K03781/K08691/K11532/K13810/K14126/K14127/K14128/K14446/K14447/K14448/K14449/K15634/K16306/K18119/K19268	46
map01200	Carbon metabolism	48/849	375/14194	0.128	2.13997	5.64289	4.72417e-07	6.3481e-06	4.81741e-06	K00030/K00031/K00033/K00036/K00116/K00170/K00171/K00209/K00242/K00282/K00283/K00382/K00605/K00830/K00844/K00851/K00855/K00863/K00918/K01070/K01601/K01623/K01637/K01638/K01679/K01682/K01690/K01782/K01825/K01847/K01902/K01903/K01958/K02203/K02437/K08094/K11529/K11645/K13810/K13831/K14126/K14127/K14128/K16306/K16370/K18121/K18122/K19268	48			map00860	Porphyrin metabolism	24/863	142/14194	0.169014	2.77982	5.42329	4.56296e-06	6.27407e-05	4.80311e-05	K00228/K00643/K00768/K02188/K02189/K02225/K02233/K02259/K02302/K02303/K02304/K02495/K03404/K03405/K03795/K05934/K05936/K06042/K07226/K08260/K08973/K09883/K11337/K19054	24
map02026	Biofilm formation - Escherichia coli	15/849	61/14194	0.245902	4.1111	6.14178	2.096e-06	2.65083e-05	2.01164e-05	K02402/K02403/K02425/K02777/K03087/K04333/K07676/K07677/K07678/K07687/K07689/K07781/K07782/K12687/K14051	15			map00970	Aminoacyl-tRNA biosynthesis	15/863	66/14194	0.227273	3.73802	5.67256	7.34068e-06	9.4997e-05	7.2725e-05	K01042/K01866/K01867/K01868/K01870/K01874/K01876/K01883/K01887/K01889/K01892/K02433/K02434/K02435/K04566	15
map01240	Biosynthesis of cofactors	46/849	375/14194	0.122667	2.0508	5.20151	2.68953e-06	3.21249e-05	2.43788e-05	K00059/K00228/K00231/K00287/K00382/K00568/K00610/K00833/K00940/K00963/K00966/K01012/K01077/K01432/K01495/K01598/K01906/K01916/K01920/K01935/K02170/K02303/K02492/K03148/K03150/K03179/K03181/K03182/K03184/K03185/K03186/K03472/K03800/K03809/K05895/K05979/K06897/K08679/K09007/K09698/K11782/K11784/K13940/K18285/K18800/K19222	46			map02026	Biofilm formation - Escherichia coli	14/863	61/14194	0.229508	3.77478	5.52571	1.30751e-05	0.000159806	0.00012234	K02402/K02403/K02425/K03087/K03563/K04333/K07676/K07677/K07687/K07689/K07781/K07782/K12687/K14051	14
map00240	Pyrimidine metabolism	21/849	114/14194	0.184211	3.07972	5.62326	3.43314e-06	3.88486e-05	2.94812e-05	K00610/K00758/K00940/K02825/K04765/K06952/K08320/K08723/K09018/K09019/K09020/K09021/K09023/K09024/K09769/K09913/K10213/K11751/K12700/K15519/K17722	21			map00330	Arginine and proline metabolism	20/863	114/14194	0.175439	2.88549	5.14264	1.58844e-05	0.000183925	0.000140804	K00137/K00147/K00673/K00797/K00840/K00931/K01470/K01476/K01484/K01750/K01777/K05526/K06447/K09470/K09472/K09473/K10536/K10793/K10794/K18384	20
map00640	Propanoate metabolism	19/849	102/14194	0.186275	3.11423	5.40502	8.39932e-06	9.02927e-05	6.85208e-05	K00005/K00086/K00166/K00167/K00170/K00171/K00382/K00823/K00932/K01637/K01682/K01782/K01825/K01847/K01902/K01903/K17489/K18471/K19745	19			map00260	Glycine, serine and threonine metabolism	19/863	109/14194	0.174312	2.86696	4.97829	2.82512e-05	0.000310763	0.000237905	K00003/K00018/K00090/K00133/K00382/K00605/K00643/K00836/K01695/K01696/K01697/K01753/K01754/K01758/K02203/K02437/K12525/K12972/K15634	19
map00360	Phenylalanine metabolism	15/849	74/14194	0.202703	3.38888	5.19667	2.61378e-05	0.000267601	0.000203075	K00285/K00813/K00824/K00832/K01426/K02554/K02614/K03782/K03825/K04073/K05710/K05712/K05713/K05714/K15866	15			map00640	Propanoate metabolism	18/863	102/14194	0.176471	2.90246	4.90615	3.84501e-05	0.000390574	0.000299004	K00166/K00167/K00171/K00382/K00822/K00823/K00932/K01578/K01637/K01682/K01782/K01825/K01908/K01965/K01966/K13922/K18471/K19745	18
map00130	Ubiquinone and other terpenoid-quinone biosynthesis	13/849	59/14194	0.220339	3.68374	5.21014	3.54921e-05	0.000346854	0.000263219	K00568/K03179/K03181/K03182/K03184/K03185/K03186/K03809/K11782/K11784/K18285/K18800/K19222	13			map01053	Biosynthesis of siderophore group nonribosomal peptides	10/863	36/14194	0.277778	4.56869	5.45469	3.90574e-05	0.000390574	0.000299004	K00216/K01252/K02362/K02363/K02364/K04782/K04783/K04784/K12239/K12240	10
map01232	Nucleotide metabolism	20/849	123/14194	0.162602	2.71845	4.82792	3.94008e-05	0.000368311	0.000279502	K00758/K00769/K00892/K00940/K01129/K01486/K01488/K02825/K03783/K04765/K06952/K08320/K08723/K09913/K10213/K10353/K11751/K12700/K15518/K15519	20			map00051	Fructose and mannose metabolism	19/863	114/14194	0.166667	2.74121	4.74913	5.36928e-05	0.000492184	0.000376792	K00045/K00068/K00844/K00863/K00879/K00966/K01218/K01803/K01805/K01818/K02781/K02783/K02800/K07026/K11532/K16306/K17742/K18334/K19270	19
map05111	Biofilm formation - Vibrio cholerae	18/849	106/14194	0.169811	2.83899	4.79335	5.26986e-05	0.000472092	0.000358258	K02452/K02453/K02455/K02456/K02457/K02458/K02459/K02460/K02461/K02462/K02463/K02472/K02777/K03087/K03666/K07181/K07678/K07689	18			map00650	Butanoate metabolism	19/863	114/14194	0.166667	2.74121	4.74913	5.36928e-05	0.000492184	0.000376792	K00004/K00023/K00171/K00242/K00823/K01027/K01575/K01640/K01652/K01782/K01825/K01907/K03821/K05973/K08324/K16871/K18009/K18119/K19709	19
map00785	Lipoic acid metabolism	9/849	31/14194	0.290323	4.85376	5.41775	5.72932e-05	0.000492721	0.000373913	K00166/K00167/K00282/K00283/K00382/K00605/K02437/K03800/K09711	9			map00520	Amino sugar and nucleotide sugar metabolism	23/863	157/14194	0.146497	2.40947	4.51836	7.55153e-05	0.000664534	0.000508734	K00075/K00820/K00844/K00966/K01443/K01639/K01784/K01810/K02791/K03431/K07806/K08068/K10011/K10012/K11192/K11528/K12448/K13014/K13810/K15855/K15857/K18676/K18677	23
map00040	Pentose and glucuronate interconversions	16/849	90/14194	0.177778	2.97218	4.73399	7.69376e-05	0.000636214	0.000482807	K00008/K00065/K00879/K00880/K00963/K01628/K01728/K01818/K01820/K03078/K03079/K08322/K08323/K09988/K16849/K16850	16			map03060	Protein export	11/863	49/14194	0.22449	3.69225	4.80311	0.000135952	0.00115037	0.000880662	K03073/K03075/K03076/K03101/K03106/K03110/K03116/K03210/K03217/K03425/K13301	11
map00400	Phenylalanine, tyrosine and tryptophan biosynthesis	14/849	74/14194	0.189189	3.16296	4.7052	0.000106552	0.00084847	0.000643882	K00813/K00832/K00891/K01817/K03785/K03856/K05887/K06208/K13497/K13498/K13501/K13853/K14187/K16306	14			map00730	Thiamine metabolism	9/863	36/14194	0.25	4.11182	4.75637	0.00023096	0.0018819	0.00144069	K00788/K00878/K00939/K00941/K01077/K01662/K03146/K06949/K07251	9
map01210	2-Oxocarboxylic acid metabolism	18/849	113/14194	0.159292	2.66312	4.47691	0.000124156	0.000953343	0.000723467	K00030/K00031/K00166/K00167/K00170/K00171/K00382/K00619/K00813/K00830/K01575/K01682/K05827/K05828/K05829/K05830/K05831/K14682	18			map03430	Mismatch repair	10/863	44/14194	0.227273	3.73802	4.62802	0.000244756	0.00192308	0.00147221	K02343/K02345/K03555/K03572/K03601/K03602/K03657/K03763/K07456/K10857	10
map00920	Sulfur metabolism	18/849	115/14194	0.156522	2.61681	4.39089	0.000156186	0.00115793	0.000878722	K00299/K00380/K00381/K00385/K00394/K00395/K00955/K00958/K01739/K03119/K04091/K08353/K08354/K10831/K15551/K15552/K16950/K16951	18			map00470	D-Amino acid metabolism	11/863	55/14194	0.2	3.28946	4.32828	0.000399799	0.00303296	0.00232188	K00285/K01586/K01753/K01776/K01777/K01778/K01925/K10793/K10794/K17898/K17899	11
map00010	Glycolysis / Gluconeogenesis	17/849	107/14194	0.158879	2.65621	4.3374	0.000195983	0.00140455	0.00106587	K00170/K00171/K00382/K00844/K00918/K01223/K01623/K01792/K01835/K02777/K02791/K11645/K12957/K13810/K13953/K16306/K16370	17			map00130	Ubiquinone and other terpenoid-quinone biosynthesis	11/863	59/14194	0.186441	3.06644	4.04681	0.000748924	0.00549211	0.00420449	K00355/K00568/K03181/K03182/K03184/K03185/K03186/K03809/K06134/K18800/K19222	11
map01053	Biosynthesis of siderophore group nonribosomal peptides	9/849	36/14194	0.25	4.17962	4.8179	0.000204236	0.00141647	0.00107492	K00216/K01252/K02362/K02363/K02364/K04783/K04784/K12239/K12240	9			map00550	Peptidoglycan biosynthesis	10/863	53/14194	0.188679	3.10326	3.90303	0.00117119	0.00831168	0.00636301	K00075/K01000/K01924/K01925/K01928/K01929/K02563/K05363/K08384/K19302	10
map00430	Taurine and hypotaurine metabolism	8/849	29/14194	0.275862	4.612	4.911	0.000220434	0.00148104	0.00112393	K00259/K00260/K00681/K01580/K03119/K03852/K15372/K15373	8			map02060	Phosphotransferase system (PTS)	12/863	72/14194	0.166667	2.74121	3.76861	0.00123756	0.00850821	0.00651346	K02750/K02773/K02774/K02781/K02783/K02791/K02800/K02819/K08484/K08485/K11192/K11200	12
map00470	D-Amino acid metabolism	11/849	55/14194	0.2	3.3437	4.39244	0.000347669	0.00226512	0.00171894	K00285/K00824/K01425/K01753/K01777/K01844/K03367/K05396/K10793/K10794/K18011	11			map00270	Cysteine and methionine metabolism	17/863	127/14194	0.133858	2.2016	3.46078	0.00175181	0.0116787	0.00894065	K00003/K00133/K00547/K00549/K00558/K00797/K00899/K01697/K01758/K01761/K01920/K05810/K08965/K10764/K12339/K12525/K17950	17
map00480	Glutathione metabolism	11/849	57/14194	0.192982	3.22638	4.24804	0.000480625	0.00303925	0.0023064	K00031/K00033/K00036/K00432/K00681/K00799/K01255/K01920/K06048/K07160/K07232	11			map00300	Lysine biosynthesis	9/863	48/14194	0.1875	3.08386	3.67946	0.00213724	0.0138292	0.0105869	K00003/K00133/K00821/K01586/K01778/K01928/K01929/K05823/K12525	9
map00260	Glycine, serine and threonine metabolism	16/849	109/14194	0.146789	2.45409	3.84377	0.000739091	0.00454013	0.00344539	K00060/K00090/K00282/K00283/K00382/K00605/K00639/K00830/K01697/K01753/K01758/K02203/K02437/K11529/K12525/K12972	16			map00190	Oxidative phosphorylation	25/863	224/14194	0.111607	1.83563	3.2074	0.00243069	0.0152786	0.0116966	K00242/K00404/K00405/K00406/K00407/K00410/K00411/K00413/K01535/K02108/K02109/K02110/K02111/K02112/K02113/K02114/K02115/K02121/K02258/K02259/K02274/K02275/K02276/K08738/K15986	25
map00020	Citrate cycle (TCA cycle)	12/849	70/14194	0.171429	2.86603	3.94748	0.000830377	0.0049592	0.00376341	K00030/K00031/K00116/K00170/K00171/K00242/K00382/K01679/K01682/K01902/K01903/K01958	12			map00230	Purine metabolism	24/863	223/14194	0.107623	1.77011	2.94919	0.00467453	0.0285666	0.0218691	K00759/K00760/K00860/K00892/K00939/K00942/K00955/K01515/K01588/K01756/K01923/K01933/K01939/K01945/K03816/K05810/K07023/K07127/K07816/K08722/K09913/K10353/K14977/K18151	24
map00450	Selenocompound metabolism	8/849	36/14194	0.222222	3.71522	4.11422	0.001071	0.00622336	0.00472275	K00955/K00958/K01042/K01739/K01758/K01760/K01761/K07310	8			map00740	Riboflavin metabolism	9/863	54/14194	0.166667	2.74121	3.26163	0.00489544	0.029108	0.0222837	K00299/K00794/K00878/K01515/K03186/K04719/K05368/K11752/K12152	9
map00300	Lysine biosynthesis	9/849	48/14194	0.1875	3.13472	3.73659	0.00191035	0.0107054	0.00812402	K00841/K05823/K05827/K05828/K05829/K05830/K05831/K12525/K15792	9			map00010	Glycolysis / Gluconeogenesis	14/863	107/14194	0.130841	2.15198	3.04326	0.00528524	0.0299288	0.022912	K00121/K00171/K00382/K00844/K01007/K01803/K01810/K02791/K11532/K12957/K13810/K13953/K15634/K16306	14
map00220	Arginine biosynthesis	11/849	67/14194	0.164179	2.74483	3.61074	0.0019419	0.0107054	0.00812402	K00260/K00619/K00813/K01425/K01457/K01941/K05828/K05829/K05830/K05831/K14682	11			map00450	Selenocompound metabolism	7/863	36/14194	0.194444	3.19808	3.35974	0.00530557	0.0299288	0.022912	K00549/K00955/K01042/K01758/K01761/K01874/K07310	7
map00780	Biotin metabolism	6/849	24/14194	0.25	4.17962	3.93213	0.00238776	0.0128342	0.00973956	K00059/K00833/K01012/K01906/K01935/K02170	6			map00670	One carbon pool by folate	10/863	65/14194	0.153846	2.53035	3.14632	0.00557478	0.0306613	0.0234728	K00287/K00382/K00547/K00605/K01491/K01697/K01758/K01938/K02437/K13938	10
map00250	Alanine, aspartate and glutamate metabolism	11/849	70/14194	0.157143	2.62719	3.44224	0.00277873	0.0145714	0.0110579	K00135/K00259/K00260/K00610/K00813/K00823/K00830/K01425/K01580/K08324/K13821	11			map00910	Nitrogen metabolism	10/863	69/14194	0.144928	2.38366	2.93138	0.00851761	0.0457043	0.0349889	K00266/K00284/K00362/K00363/K00368/K00376/K01674/K02305/K04561/K15371	10
map00680	Methane metabolism	22/849	195/14194	0.112821	1.88619	3.14287	0.00309608	0.015849	0.0120274	K00170/K00171/K00830/K00863/K00918/K01070/K01623/K02203/K03532/K03533/K05979/K07811/K08094/K11529/K11645/K13831/K14126/K14127/K14128/K14940/K16306/K16370	22			map00250	Alanine, aspartate and glutamate metabolism	10/863	70/14194	0.142857	2.34961	2.87998	0.00941182	0.0493	0.0377416	K00266/K00609/K00820/K00823/K01755/K01756/K01939/K08324/K15371/K16871	10
map00230	Purine metabolism	24/849	223/14194	0.107623	1.7993	3.03445	0.00381457	0.0190729	0.0144739	K00769/K00892/K00940/K00955/K00958/K01129/K01139/K01466/K01483/K01486/K01488/K01835/K03783/K04765/K06952/K07127/K07816/K09769/K09913/K10353/K11751/K15518/K15519/K18151	24
map00670	One carbon pool by folate	10/849	65/14194	0.153846	2.57208	3.2041	0.00497449	0.0243072	0.0184461	K00282/K00283/K00287/K00382/K00547/K00605/K01697/K01758/K02437/K13938	10
map00620	Pyruvate metabolism	16/849	133/14194	0.120301	2.01125	2.95533	0.0058526	0.0279624	0.02122	K00090/K00116/K00170/K00171/K00382/K01069/K01638/K01679/K01958/K03777/K03778/K04073/K05523/K12957/K12972/K13953	16
map02024	Quorum sensing	28/849	283/14194	0.0989399	1.65413	2.80354	0.00612713	0.0286377	0.0217324	K01580/K01635/K01728/K02031/K02032/K02033/K02035/K02052/K02053/K02054/K02055/K02402/K02403/K03666/K07344/K07707/K07711/K07715/K07781/K07782/K07813/K09823/K11063/K11530/K12990/K14051/K15654/K16619	28
map03060	Protein export	8/849	49/14194	0.163265	2.72955	3.05887	0.00804332	0.0367939	0.027922	K01551/K03072/K03074/K03116/K03117/K03118/K03425/K13301	8
map00561	Glycerolipid metabolism	12/849	94/14194	0.12766	2.13428	2.78295	0.0100835	0.0451657	0.034275	K00005/K00086/K00863/K03429/K05878/K05879/K05881/K06121/K06122/K07406/K11529/K15728	12
map00633	Nitrotoluene degradation	5/849	23/14194	0.217391	3.63445	3.18923	0.0103275	0.0453145	0.034388	K00170/K00171/K06281/K06282/K10680	5
map00053	Ascorbate and aldarate metabolism	9/849	62/14194	0.145161	2.42688	2.83996	0.01098	0.0472139	0.0358294	K00880/K01630/K02821/K02822/K03078/K03079/K03475/K03476/K08679	9

## Sheet: S4
ID	Description	Researches on the pathway related to insomnia or sleep
map00010	Glycolysis / Gluconeogenesis	Altered diurnal states in insomnia reflect peripheral hyperarousal and metabolic desynchrony: a preliminary study
map00020	Citrate cycle (TCA cycle)	Gut Microbiota as an Objective Measurement for Auxiliary Diagnosis of Insomnia Disorder Metabolic Characteristics of Gut Microbiota and Insomnia: Evidence from a Mendelian Randomization Analysis Metabolic profiles of saliva in male mouse models of chronic sleep disorders induced by psychophysiological stress Altered Metabolism During the Dark Period in Drosophila Short Sleep Mutants
map00030	Pentose phosphate pathway	NA
map00040	Pentose and glucuronate interconversions	NA
map00051	Fructose and mannose metabolism	Integrated metabolomics and proteomics analysis reveals energy metabolism disorders in the livers of sleep-deprived mice
map00052	Galactose metabolism	NA
map00053	Ascorbate and aldarate metabolism	Correlation between symptoms and cognitive function changes in patients with primary insomnia and pathways in gut microbiota
map00130	Ubiquinone and other terpenoid-quinone biosynthesis	Gut Microbiota as an Objective Measurement for Auxiliary Diagnosis of Insomnia Disorder
map00190	Oxidative phosphorylation	Gut Dysbiosis Dysregulates Central and Systemic Homeostasis via Suboptimal Mitochondrial Function: Assessment, Treatment and Classification Implications Mitochondrial control of sleep
map00220	Arginine biosynthesis	The therapeutic potential of Ziziphi Spinosae Semen and Polygalae Radix in insomnia management: Insights from gut microbiota and serum metabolomics techniques Metabonomics Study of Ginseng Glycoproteins on Improving Sleep Quality in Mice Altered Metabolism During the Dark Period in Drosophila Short Sleep Mutants Chlorogenic acid improves the cognitive deficits of sleep-deprived mice via regulatio…
map00230	Purine metabolism	Metabonomics Study of Ginseng Glycoproteins on Improving Sleep Quality in Mice Chlorogenic acid improves the cognitive deficits of sleep-deprived mice via regulation of immunity function and intestinal flora Altered Metabolism During the Dark Period in Drosophila Short Sleep Mutants
map00240	Pyrimidine metabolism	Chlorogenic acid improves the cognitive deficits of sleep-deprived mice via regulation of immunity function and intestinal flora Altered Metabolism During the Dark Period in Drosophila Short Sleep Mutants
map00250	Alanine, aspartate and glutamate metabolism	Alterations in Gut Microbiota Are Correlated With Serum Metabolites in Patients With Insomnia Disorder The therapeutic potential of Ziziphi Spinosae Semen and Polygalae Radix in insomnia management: Insights from gut microbiota and serum metabolomics techniques Metabonomics Study of Ginseng Glycoproteins on Improving Sleep Quality in Mice Metabolic profiles of saliva in male mouse models of chron…
map00260	Glycine, serine and threonine metabolism	Metabolic profiles of saliva in male mouse models of chronic sleep disorders induced by psychophysiological stress Metabonomics Study of Ginseng Glycoproteins on Improving Sleep Quality in Mice
map00270	Cysteine and methionine metabolism	Alterations in Gut Microbiota Are Correlated With Serum Metabolites in Patients With Insomnia Disorder
map00280	Valine, leucine and isoleucine degradation	Metabolomics in Sleep, Insomnia and Sleep Apnea Altered diurnal states in insomnia reflect peripheral hyperarousal and metabolic desynchrony: a preliminary study
map00300	Lysine biosynthesis	Gut Microbiota as an Objective Measurement for Auxiliary Diagnosis of Insomnia Disorder
map00330	Arginine and proline metabolism	Alterations in Gut Microbiota Are Correlated With Serum Metabolites in Patients With Insomnia Disorder The therapeutic potential of Ziziphi Spinosae Semen and Polygalae Radix in insomnia management: Insights from gut microbiota and serum metabolomics techniques Metabonomics Study of Ginseng Glycoproteins on Improving Sleep Quality in Mice Metabolic profiles of saliva in male mouse models of chron…
map00360	Phenylalanine metabolism	Gut Microbiota as an Objective Measurement for Auxiliary Diagnosis of Insomnia Disorder Alterations in Gut Microbiota Are Correlated With Serum Metabolites in Patients With Insomnia Disorder The therapeutic potential of Ziziphi Spinosae Semen and Polygalae Radix in insomnia management: Insights from gut microbiota and serum metabolomics techniques
map00400	Phenylalanine, tyrosine and tryptophan biosynthesis	The therapeutic potential of Ziziphi Spinosae Semen and Polygalae Radix in insomnia management: Insights from gut microbiota and serum metabolomics techniques Urine metabolomics analysis of sleep quality in deep-underground miners: A pilot study
map00430	Taurine and hypotaurine metabolism	Gut Microbiota as an Objective Measurement for Auxiliary Diagnosis of Insomnia Disorder Alterations in Gut Microbiota Are Correlated With Serum Metabolites in Patients With Insomnia Disorder
map00450	Selenocompound metabolism	NA
map00470	D-Amino acid metabolism	NA
map00480	Glutathione metabolism	Alterations in Gut Microbiota Are Correlated With Serum Metabolites in Patients With Insomnia Disorder The therapeutic potential of Ziziphi Spinosae Semen and Polygalae Radix in insomnia management: Insights from gut microbiota and serum metabolomics techniques
map00500	Starch and sucrose metabolism	NA
map00520	Amino sugar and nucleotide sugar metabolism	NA
map00540	Lipopolysaccharide biosynthesis	Gut Microbiota as an Objective Measurement for Auxiliary Diagnosis of Insomnia Disorder
map00550	Peptidoglycan biosynthesis	NA
map00561	Glycerolipid metabolism	Gut Microbiota as an Objective Measurement for Auxiliary Diagnosis of Insomnia Disorder
map00620	Pyruvate metabolism	Metabolic profiles of saliva in male mouse models of chronic sleep disorders induced by psychophysiological stress
map00630	Glyoxylate and dicarboxylate metabolism	Altered Metabolism During the Dark Period in Drosophila Short Sleep Mutants
map00633	Nitrotoluene degradation	Gut Microbiota as an Objective Measurement for Auxiliary Diagnosis of Insomnia Disorder Correlation between symptoms and cognitive function changes in patients with primary insomnia and pathways in gut microbiota
map00640	Propanoate metabolism	Correlation between symptoms and cognitive function changes in patients with primary insomnia and pathways in gut microbiota The Component and Functional Pathways of Gut Microbiota are Altered in Populations with Poor Sleep Quality – A Preliminary Report
map00650	Butanoate metabolism	The Component and Functional Pathways of Gut Microbiota are Altered in Populations with Poor Sleep Quality – A Preliminary Report Urine metabolomics analysis of sleep quality in deep-underground miners: A pilot study
map00660	C5-Branched dibasic acid metabolism	The Component and Functional Pathways of Gut Microbiota are Altered in Populations with Poor Sleep Quality – A Preliminary Report
map00670	One carbon pool by folate	NA
map00680	Methane metabolism	NA
map00730	Thiamine metabolism	Gut Microbiota as an Objective Measurement for Auxiliary Diagnosis of Insomnia Disorder
map00740	Riboflavin metabolism	Relationships among dietary nutrients and subjective sleep, objective sleep, and napping in women
map00780	Biotin metabolism	Gut Microbiota as an Objective Measurement for Auxiliary Diagnosis of Insomnia Disorder Correlation between symptoms and cognitive function changes in patients with primary insomnia and pathways in gut microbiota
map00785	Lipoic acid metabolism	Long-Term Sleep Deprivation-Induced Myocardial Remodeling and Mitochondrial Dysfunction in Mice Were Attenuated by Lipoic Acid and N-Acetylcysteine The effect of alpha lipoic acid on passive avoidance and social interaction memory, pain perception, and locomotor activity in REM sleep-deprived rats
map00860	Porphyrin metabolism	Gut Microbiota as an Objective Measurement for Auxiliary Diagnosis of Insomnia Disorder
map00900	Terpenoid backbone biosynthesis	NA
map00910	Nitrogen metabolism	Gut Microbiota as an Objective Measurement for Auxiliary Diagnosis of Insomnia Disorder
map00920	Sulfur metabolism	NA
map00970	Aminoacyl-tRNA biosynthesis	Alterations in Gut Microbiota Are Correlated With Serum Metabolites in Patients With Insomnia Disorder
map01053	Biosynthesis of siderophore group nonribosomal peptides	NA
map01120	Microbial metabolism in diverse environments	NA
map01200	Carbon metabolism	Association of methyl donor nutrients dietary intake and sleep disorders in the elderly revealed by the intestinal microbiome
map01210	2-Oxocarboxylic acid metabolism	NA
map01230	Biosynthesis of amino acids	NA
map01232	Nucleotide metabolism	Metabolic Characteristics of Gut Microbiota and Insomnia: Evidence from a Mendelian Randomization Analysis
map01240	Biosynthesis of cofactors	NA
map01503	Cationic antimicrobial peptide (CAMP) resistance	NA
map02020	Two-component system	NA
map02024	Quorum sensing	NA
map02026	Biofilm formation - Escherichia coli	NA
map02030	Bacterial chemotaxis	NA
map02040	Flagellar assembly	NA
map02060	Phosphotransferase system (PTS)	Gut Microbiota as an Objective Measurement for Auxiliary Diagnosis of Insomnia Disorder
map03010	Ribosome	NA
map03060	Protein export	NA
map03070	Bacterial secretion system	NA
map03430	Mismatch repair	NA
map04112	Cell cycle - Caulobacter	NA
map05111	Biofilm formation - Vibrio cholerae	NA

## Sheet: S5
ID	Description	setSize	enrichmentScore	NES	pvalue	p.adjust	qvalue	rank	leading_edge	core_enrichment
map04112	Cell cycle - Caulobacter	21	-0.913551	-1.50115	0.000116078	0.00951839	0.00806436	76	tags=38%, list=3%, signal=37%	K02488/K13581/K07716/K13584/K11443/K13587/K13583/K13588
map00190	Oxidative phosphorylation	45	-0.857687	-1.52574	0.000234561	0.00961699	0.0081479	131	tags=29%, list=6%, signal=28%	K08738/K02274/K02276/K00412/K00413/K00404/K02259/K02258/K00406/K00407/K00411/K00410/K00405
map00280	Valine, leucine and isoleucine degradation	19	-0.908871	-1.48314	0.000433012	0.0118357	0.0100277	77	tags=47%, list=3%, signal=46%	K01692/K18661/K01968/K13766/K01907/K01965/K01969/K00253/K00822
map00630	Glyoxylate and dicarboxylate metabolism	39	-0.850772	-1.50391	0.000811099	0.0166275	0.0140875	117	tags=28%, list=5%, signal=27%	K03781/K18123/K01432/K14448/K14449/K14447/K08691/K00023/K11472/K01965/K14446
map02020	Two-component system	109	-0.756959	-1.39145	0.00248772	0.0407987	0.0345663	131	tags=17%, list=6%, signal=17%	K08738/K00412/K00413/K00404/K02259/K07716/K10126/K13584/K00406/K00407/K11443/K00411/K00410/K13587/K14981/K13588/K00405/K14980/K10125
map01120	Microbial metabolism in diverse environments	210	-0.693637	-1.26533	0.00799607	0.10928	0.092586	89	tags=10%, list=4%, signal=10%	K01692/K00958/K02303/K13810/K14448/K17226/K16871/K14449/K14447/K00252/K11532/K08691/K00023/K15371/K11472/K01965/K00376/K02305/K14446/K00955
map00860	Porphyrin metabolism	44	-0.81029	-1.44102	0.00943401	0.110513	0.0936308	93	tags=20%, list=4%, signal=20%	K02303/K08973/K07226/K00643/K02259/K03795/K02225/K09883/K19054
map00650	Butanoate metabolism	30	-0.828175	-1.4306	0.0147749	0.134616	0.114052	83	tags=20%, list=4%, signal=20%	K01692/K05973/K16871/K00023/K01907/K03821
map01200	Carbon metabolism	105	-0.729386	-1.34176	0.0135525	0.134616	0.114052	119	tags=10%, list=5%, signal=9%	K03781/K13810/K14448/K14449/K14447/K11532/K08691/K00023/K01965/K14446
map02024	Quorum sensing	47	0.514983	1.59021	0.0237258	0.180516	0.15294	107	tags=15%, list=5%, signal=14%	K01728/K12292/K12293/K12295/K12294/K14983/K14982
map00900	Terpenoid backbone biosynthesis	19	0.637879	1.56863	0.0242155	0.180516	0.15294	318	tags=37%, list=14%, signal=32%	K09128/K01641/K01597/K00938/K00869/K12506/K00805
map00040	Pentose and glucuronate interconversions	20	0.607672	1.5097	0.0282424	0.19299	0.163509	277	tags=30%, list=12%, signal=27%	K01728/K00078/K00002/K01628/K00879/K00065
map00250	Alanine, aspartate and glutamate metabolism	29	-0.794798	-1.36657	0.0313283	0.197609	0.167423	82	tags=14%, list=4%, signal=13%	K01580/K00812/K16871/K15371
map02060	Phosphotransferase system (PTS)	27	0.561	1.48895	0.0379053	0.207215	0.175561	797	tags=74%, list=35%, signal=48%	K02771/K02744/K02810/K10984/K02794/K02765/K02804/K02773/K19509/K02774/K08483/K02795/K02770/K00882/K02777/K02796/K02793/K02759/K02757/K02819
map00660	C5-Branched dibasic acid metabolism	11	-0.88948	-1.40223	0.0361994	0.207215	0.175561	78	tags=27%, list=3%, signal=26%	K09011/K14449/K08691
map00920	Sulfur metabolism	15	-0.851892	-1.37499	0.0458861	0.235166	0.199242	142	tags=27%, list=6%, signal=25%	K00958/K17226/K10764/K00955

## Sheet: S6
	Model Ⅰ	Model Ⅱ	Model Ⅲ	Model Ⅳ
Accuracy	0.692	0.692	0.684	0.695
Sensitivity	0.684	0.706	0.571	0.593
Specificity	0.704	0.677	0.731	0.735
Precision	0.765	0.706	0.471	0.471
Recall	0.684	0.706	0.571	0.593
Note: All metrics were calculated at the default classification threshold of 0.5.
S
